# Supplementary material for: Exploring the Utility of Cardiovascular Magnetic Resonance Radiomic Feature Extraction for Evaluation of Cardiac Sarcoidosis
Source: Diagnostics (Basel). 2023 May 26;13(11):1865. doi: 10.3390/diagnostics13111865 (PMC10252949; doi:10.3390/diagnostics13111865)
Supplement: Supplementary file 1 [file diagnostics-13-01865-s001.zip]

Archive with 2 entries (2 files):
- Supplementary Materials File S1.xlsx
- Supplementary Materials File S2 Tables S1 and S2.pdf
