# Supplementary material for: Exploring the Utility of Cardiovascular Magnetic Resonance Radiomic Feature Extraction for Evaluation of Cardiac Sarcoidosis
Source: Diagnostics (Basel). 2023 May 26;13(11):1865. doi: 10.3390/diagnostics13111865 (PMC10252949; doi:10.3390/diagnostics13111865)
Supplement: Supplementary file 1 [file diagnostics-13-01865-s001.zip › Supplementary Materials File S1.xlsx]

## Sheet: activeCS Vs. inactiveCS
Type	Patient	original_firstorder_10Percentile	original_firstorder_90Percentile	original_firstorder_Energy	original_firstorder_Entropy	original_firstorder_InterquartileRange	original_firstorder_Kurtosis	original_firstorder_Maximum	original_firstorder_MeanAbsoluteDeviation	original_firstorder_Mean	original_firstorder_Median	original_firstorder_Minimum	original_firstorder_Range	original_firstorder_RobustMeanAbsoluteDeviation	original_firstorder_RootMeanSquared	original_firstorder_Skewness	original_firstorder_TotalEnergy	original_firstorder_Uniformity	original_firstorder_Variance	original_glcm_Autocorrelation	original_glcm_ClusterProminence	original_glcm_ClusterShade	original_glcm_ClusterTendency	original_glcm_Contrast	original_glcm_Correlation	original_glcm_DifferenceAverage	original_glcm_DifferenceEntropy	original_glcm_DifferenceVariance	original_glcm_Id	original_glcm_Idm	original_glcm_Idmn	original_glcm_Idn	original_glcm_Imc1	original_glcm_Imc2	original_glcm_InverseVariance	original_glcm_JointAverage	original_glcm_JointEnergy	original_glcm_JointEntropy	original_glcm_MCC	original_glcm_MaximumProbability	original_glcm_SumAverage	original_glcm_SumEntropy	original_glcm_SumSquares	original_glrlm_GrayLevelNonUniformity	original_glrlm_GrayLevelNonUniformityNormalized	original_glrlm_GrayLevelVariance	original_glrlm_HighGrayLevelRunEmphasis	original_glrlm_LongRunEmphasis	original_glrlm_LongRunHighGrayLevelEmphasis
1	1	5	55.6	3009120	1.31401	19	7.95631	171	16.6509	23.1241	14	0	171	9.10429	32.9892	2.14241	5.62465e+07	0.552663	553.568	2.76009	64.1114	10.5738	2.90374	0.928065	0.529057	0.509001	1.33383	0.637729	0.803374	0.786727	0.982977	0.941779	-0.171092	0.545531	0.250593	1.50497	0.380085	2.45249	0.539608	0.598678	3.00995	1.92835	0.957951	756.897	0.429464	1.08875	3.92022	4.74888	9.67352
1	5	17	98	12709075	2.30959	46	2.97365	176	25.6162	53.6191	50	1	175	18.8976	62.1054	0.654549	2.37558e+08	0.224803	982.069	7.67944	62.3178	4.80372	4.75368	1.51031	0.515651	0.854004	1.63874	0.725629	0.661695	0.636617	0.978349	0.911859	-0.14691	0.621746	0.461021	2.62069	0.0709419	4.21466	0.547826	0.127346	5.24138	3.06134	1.566	532.106	0.219268	1.71495	9.53068	2.68329	20.5228
1	6	9	77	4290999	1.93852	35	4.60685	152	22.139	36.5216	28	0	152	15.2821	46.1927	1.33828	8.02074e+07	0.317055	799.934	3.99261	61.0662	9.24071	3.58806	1.24474	0.468942	0.682164	1.53989	0.746621	0.729704	0.711408	0.977737	0.921669	-0.147108	0.570958	0.380658	1.84433	0.169891	3.3476	0.515675	0.348377	3.68865	2.52132	1.2082	400.408	0.278006	1.4561	6.09467	3.23447	12.6211
1	8	6	55	2688809	1.41861	23	5.56075	154	15.7881	24.8888	18	0	154	10.3465	32.3392	1.53753	5.02593e+07	0.471154	426.372	2.49703	12.2409	2.54438	1.5173	1.09015	0.179578	0.656228	1.43981	0.586579	0.734804	0.71502	0.979623	0.923678	-0.116084	0.356916	0.363541	1.5456	0.243869	2.69371	0.316844	0.416277	3.09119	1.9877	0.651861	751.613	0.407339	0.815289	3.61159	4.34178	9.473
1	10	13	87	10057273	2.11804	34	6.05843	202	23.3136	43.5522	35	0	202	14.8139	53.6434	1.60256	1.87991e+08	0.282982	980.822	5.27385	110.939	13.3732	4.1688	1.95994	0.360993	0.892689	1.73929	1.09507	0.670119	0.645923	0.978856	0.919031	-0.102911	0.456033	0.438653	2.1727	0.114186	3.83812	0.402025	0.221349	4.34541	2.74922	1.53218	706.742	0.258735	1.85634	7.55475	2.52882	13.9835
1	11	18	101	15104535	2.37479	42.25	5.16329	254	26.2403	55.6568	50	0	254	18.0959	65.2105	1.18081	2.82334e+08	0.225781	1154.72	7.5623	115.839	11.2176	5.19788	1.91397	0.458357	0.970736	1.75975	0.898226	0.632945	0.6024	0.985193	0.92464	-0.121405	0.561462	0.46717	2.59573	0.0711024	4.32557	0.510137	0.142094	5.19146	3.07281	1.77796	616.014	0.216722	2.08632	10.2527	2.23286	17.8739
1	13	11	61	5268510	1.70677	25	5.61227	147	16.1233	32.9296	28	0	147	10.7493	39.2205	1.42479	9.84791e+07	0.357095	453.89	3.5279	23.5426	3.97105	2.139	0.854592	0.424619	0.600134	1.35989	0.471576	0.736673	0.725033	0.978402	0.918529	-0.115375	0.487072	0.428605	1.79071	0.164132	3.11219	0.452958	0.252835	3.58142	2.34127	0.748399	816.15	0.333339	0.92365	4.6427	3.39077	11.4646
1	15	11	101	9937727	2.22677	43	4.17864	210	28.774	44.2896	30	0	210	19.1443	57.4116	1.34411	1.85756e+08	0.266267	1334.53	5.62938	154.777	19.0528	6.09906	2.30885	0.454676	0.991802	1.86723	1.24015	0.655338	0.623466	0.974767	0.91133	-0.118416	0.538931	0.398176	2.16349	0.117795	3.99678	0.479648	0.271827	4.32699	2.89862	2.10198	548.754	0.234352	2.37673	8.56579	2.45703	13.6896
1	19	5	30	1545992	0.777925	11	10.6655	105	8.26068	16.2958	14	0	105	5.2322	20.1359	2.227	2.88977e+07	0.710519	139.899	1.4892	4.13064	1.15294	0.570462	0.304777	0.311992	0.254807	0.879634	0.236143	0.880427	0.87759	0.988743	0.958686	-0.0847434	0.309905	0.215763	1.19269	0.551989	1.45541	0.371662	0.727117	2.38538	1.16956	0.21881	1258.09	0.586697	0.338518	2.09604	7.27445	9.21034
1	24	5	35	2195706	0.955913	12	34.7351	221	11.043	18.4706	14	0	221	5.89453	26.2975	4.52494	4.10422e+07	0.663696	350.4	1.52799	35.0799	3.88959	0.826446	0.449861	0.268223	0.282433	0.958127	0.368444	0.878211	0.873468	0.994921	0.973082	-0.0652482	0.2701	0.201759	1.19725	0.566511	1.46321	0.505484	0.740072	2.39449	1.16864	0.319077	932.444	0.515705	0.854509	3.05235	5.63275	8.26481
1	26	13	67	5046155	1.82117	27	5.74823	181	17.2404	36.3662	31	0	181	11.3328	42.9224	1.4184	9.43228e+07	0.330023	519.835	4.16384	23.8881	3.76808	2.38996	1.19272	0.340086	0.740094	1.50343	0.604735	0.690579	0.672808	0.982837	0.92238	-0.0951236	0.439561	0.467201	1.9656	0.127776	3.4476	0.383777	0.206384	3.93121	2.49042	0.89567	643.667	0.313559	1.0239	5.24053	2.74507	11.701
1	27	11	78	2739975	2.05368	33	7.87378	227	22.6231	40.3475	33	1	226	14.7278	50.7938	1.81106	5.12157e+07	0.291865	952.097	4.75839	90.6323	10.5309	3.97293	1.95196	0.343316	0.903277	1.79016	1.09545	0.668307	0.64055	0.982475	0.924839	-0.0944825	0.520924	0.415798	2.06137	0.111887	3.82036	0.424988	0.232923	4.12274	2.72453	1.48122	247.864	0.277388	1.72886	6.68112	1.81179	9.26013
1	28	10	91	10783080	2.20587	39	5.59077	218	25.5102	44.751	37	0	218	16.7962	56.1758	1.48613	2.01558e+08	0.262471	1153.07	5.55501	114.15	13.0729	4.56121	1.99978	0.38955	0.936582	1.80641	1.05897	0.657878	0.628547	0.977903	0.914901	-0.101668	0.505234	0.42231	2.21611	0.096388	4.023	0.415953	0.185771	4.43222	2.86059	1.64025	640.269	0.241944	2.08701	8.26264	2.57566	14.2885
1	29	5	42	1978634	1.07952	16	7.85744	109	12.2755	19.6323	14	0	109	7.13036	26.2248	2.06242	3.69847e+07	0.611193	302.317	1.90545	15.1259	3.30516	1.26597	0.623898	0.34627	0.390129	1.16134	0.460951	0.837764	0.827981	0.978742	0.940091	-0.101706	0.364334	0.241169	1.32087	0.446487	1.98556	0.398539	0.650436	2.64173	1.55866	0.472467	869.122	0.488949	0.62873	2.88979	5.31169	8.42439
1	30	6	37	1883210	0.996735	16	7.3769	129	10.3449	18.8206	15	0	129	6.71807	23.3433	1.70739	3.5201e+07	0.60088	190.695	1.71562	3.22348	1.05586	0.725046	0.357025	0.335416	0.304853	0.960508	0.258766	0.855814	0.852791	0.990597	0.95736	-0.106544	0.362285	0.2635	1.27415	0.437616	1.78075	0.34243	0.63301	2.54831	1.42873	0.270518	983.092	0.49736	0.406382	2.48823	6.62772	10.0126
1	32	12	49	979187	1.50679	19	8.76378	133	12.9842	30.4634	27	2	131	7.87983	35.7535	1.97086	2.15751e+07	0.411943	350.29	2.83372	10.2959	1.86659	1.1849	0.86894	0.149012	0.63295	1.3161	0.454607	0.714798	0.706234	0.978184	0.913378	-0.0520866	0.332824	0.496336	1.65942	0.197135	2.69262	0.291151	0.253707	3.31884	1.95702	0.513459	249.204	0.396328	0.738901	3.90332	2.29122	7.45271
1	33	7	62	4082411	1.69437	26	5.8348	160	17.2458	30.6862	25	0	160	11.2805	38.3485	1.5078	7.63085e+07	0.366984	528.964	3.33356	24.067	4.09428	2.26978	1.40916	0.262794	0.785417	1.60186	0.725124	0.691728	0.667918	0.974244	0.909789	-0.0840376	0.354364	0.411739	1.7654	0.159185	3.26607	0.300727	0.301415	3.5308	2.36075	0.919734	710.626	0.336665	0.975291	4.55103	2.94166	9.2554
1	34	10	95	12271794	2.16258	39.5	5.81222	233	27.1022	42.144	30	0	233	17.4769	55.2031	1.61806	2.29385e+08	0.283161	1271.26	5.1595	155.573	17.4351	5.15852	2.59243	0.324457	1.06174	1.92262	1.36111	0.639199	0.605532	0.976817	0.913634	-0.0946613	0.440643	0.409695	2.12534	0.107831	3.98565	0.38	0.226353	4.25067	2.82933	1.93774	822.252	0.256978	2.2864	7.7786	2.30017	12.5958
1	35	11	96	10343487	2.22223	40	4.84076	190	26.7051	44.6354	35	0	190	17.3931	56.7474	1.42317	1.93341e+08	0.261263	1227.94	6.84457	261.833	28.0372	7.14634	1.97431	0.581447	0.901838	1.70793	1.05854	0.667342	0.641492	0.973797	0.909878	-0.182109	0.678021	0.431913	2.35474	0.0944862	4.13176	0.635668	0.191709	4.70948	3.04586	2.28016	641.414	0.250007	2.12783	7.83717	2.40106	15.4909
1	38	18	61.5	3974183	1.65883	20	10.5511	185	14.2765	36.5485	32	1	184	8.49118	41.8788	2.12688	7.42855e+07	0.391417	418.036	3.86384	22.3585	3.00846	1.6867	1.13448	0.21006	0.688481	1.47244	0.619629	0.712932	0.697352	0.983827	0.927971	-0.0807781	0.358217	0.439393	1.93009	0.176946	3.08541	0.376946	0.327307	3.86018	2.23873	0.705296	598.453	0.351824	0.920954	5.10558	2.97851	12.2929
1	39	11	65	4270705	1.7661	25	6.693	174	17.6956	33.2085	27	0	174	11.2633	40.9161	1.69823	7.98281e+07	0.349949	571.322	3.47818	41.1617	6.43868	2.49737	1.18844	0.362235	0.708355	1.50825	0.649012	0.7077	0.690815	0.978404	0.917429	-0.0985191	0.444989	0.43861	1.77491	0.160281	3.22477	0.418246	0.272567	3.54981	2.36212	0.921453	641.356	0.326666	1.08208	4.88504	2.6714	9.37337
1	52	10	84	7298217	2.02557	32	6.15529	201	23.7471	38.3356	28	0	201	14.3676	50.0196	1.73989	1.36418e+08	0.309845	1032.34	4.48131	103.634	13.465	4.28078	1.88439	0.396309	0.869286	1.7615	1.07064	0.683838	0.657313	0.979265	0.921198	-0.10477	0.496413	0.393495	1.97015	0.136695	3.68475	0.442822	0.282978	3.9403	2.67827	1.54129	601.095	0.27325	1.97344	7.03003	2.70646	11.7971
1	56a	6	33	2128573	0.86978	12	9.35867	104	9.36832	17.407	14	0	104	5.51205	21.9623	2.16884	3.97873e+07	0.679459	179.339	1.52504	3.59998	1.07558	0.601022	0.401935	0.199968	0.307596	0.997726	0.302491	0.860699	0.855624	0.985459	0.950892	-0.0580081	0.214999	0.236544	1.21458	0.513059	1.58486	0.226162	0.697608	2.42917	1.24804	0.250739	1545.59	0.563384	0.404711	2.27241	5.58201	7.57993
1	57a	6	44	2930984	1.22881	18	9.5961	160	12.7797	21.9252	17	0	160	7.88839	28.3997	2.1572	5.4786e+07	0.539278	325.833	2.00274	13.7535	2.89015	1.21143	0.600812	0.334636	0.426378	1.19523	0.408009	0.812528	0.804162	0.988537	0.949011	-0.0910641	0.358224	0.304786	1.36014	0.370492	2.15787	0.376658	0.574106	2.72027	1.67352	0.45306	936.049	0.425437	0.715748	3.32986	5.6396	9.61686
1	58	14	93	8754088	2.21238	37	4.81365	198	25.1558	47.0983	38	1	197	16.4133	57.5406	1.38645	1.63632e+08	0.262871	1092.67	5.98549	98.818	11.4307	4.59788	2.10856	0.35383	0.963624	1.79876	1.07922	0.651808	0.621292	0.97145	0.903998	-0.122086	0.511895	0.422842	2.31537	0.0936706	4.03933	0.428059	0.182986	4.63074	2.89374	1.67661	514.236	0.246287	1.96691	8.31301	2.43491	15.6827
1	59a	8	81	8789079	1.9381	28	10.134	252	25.6891	36.6327	24	0	252	12.9838	53.3067	2.52031	164285609	0.359381	1499.65	4.69248	494.06	44.5463	6.53342	1.62803	0.59497	0.742065	1.63868	1.0303	0.726499	0.706398	0.98774	0.943143	-0.158455	0.607716	0.362849	1.86087	0.199939	3.34489	0.644324	0.381442	3.72173	2.51716	2.04036	678.294	0.302211	2.9168	7.89515	3.23428	13.5453
1	60	25	79	9591979	1.91032	25	8.14069	192	17.9949	49.8671	45	0	192	10.8026	56.1071	1.82464	1.79293e+08	0.342503	661.282	6.43385	62.9678	7.59238	2.60714	1.37107	0.302106	0.785378	1.59561	0.728982	0.681458	0.661575	0.98063	0.918576	-0.070172	0.396027	0.464583	2.47464	0.138282	3.54391	0.415802	0.274721	4.94928	2.48889	0.994553	752.414	0.311667	1.30109	7.95256	2.17466	14.8117
1	67	26	65	4206427	1.47592	17	15.046	193	13.0897	44.005	40	6	187	7.61301	48.2478	2.58765	7.86266e+07	0.484545	391.413	5.25024	37.0272	4.57491	1.45682	0.744512	0.305683	0.519846	1.30168	0.463548	0.770859	0.761685	0.989093	0.944554	-0.0853612	0.406901	0.380212	2.25213	0.284494	2.64705	0.546261	0.490928	4.50425	1.9619	0.550334	483.612	0.391597	0.904742	6.47456	3.80192	19.2211
1	68	10	73	7397140	1.86871	29	6.318	184	20.4679	34.785	26	0	184	12.8221	44.3959	1.70131	1.38267e+08	0.338655	761	3.79766	53.4261	7.78282	2.93274	1.60444	0.279477	0.83505	1.68215	0.860958	0.678028	0.654332	0.977601	0.914855	-0.0791905	0.381809	0.435109	1.86144	0.139115	3.47286	0.336398	0.250371	3.72289	2.47839	1.13429	934.314	0.313846	1.43167	5.45956	2.3493	9.30444
1	74	22	103	16463011	2.27943	40	3.76661	184	25.2123	55.5421	48	1	183	17.1064	64.1301	1.05449	3.07727e+08	0.250446	1027.74	8.58181	107.429	12.3194	5.50107	1.81864	0.511124	0.954339	1.74182	0.847097	0.63551	0.605463	0.974292	0.902724	-0.120921	0.587896	0.467786	2.76755	0.0765108	4.35387	0.53272	0.190861	5.53509	3.08968	1.82993	762.007	0.235117	1.81451	9.60611	2.08178	17.7295
0	5	12	49	2180628	1.46847	18	8.21875	153	12.0603	29.045	26	2	151	7.79767	33.4063	1.68124	4.07603e+07	0.411525	272.367	2.71124	7.45488	1.39554	1.22978	0.710583	0.27043	0.539394	1.28129	0.408647	0.755578	0.747249	0.986336	0.93484	-0.0666312	0.35377	0.419147	1.60666	0.203165	2.68333	0.290779	0.305793	3.21331	2.02347	0.485091	540.324	0.386353	0.639811	3.76802	3.08611	8.75154
0	12	50	114	10472978	2.12042	32	9.50698	277	21.5309	79.5845	73.5	16	261	13.4128	85.1631	1.92402	1.95761e+08	0.295217	919.064	12.4282	64.9519	6.7249	2.89108	1.62561	0.268499	0.870124	1.70552	0.8545	0.658542	0.633754	0.989343	0.936859	-0.0595223	0.417888	0.467574	3.47953	0.114887	3.82388	0.378327	0.24999	6.95905	2.64977	1.12917	308.272	0.267309	1.72524	16.1061	2.0752	28.0516
0	14	5	35	1670035	0.97186	14	16.3646	160	10.3177	18.5055	14	0	160	6.23009	24.0222	2.82428	3.12163e+07	0.643308	234.613	1.65417	7.95805	1.6967	0.779079	0.520209	0.196001	0.35476	1.09909	0.390504	0.845073	0.838407	0.990269	0.957759	-0.0554388	0.26496	0.253094	1.26066	0.457478	1.79624	0.307209	0.653279	2.52132	1.39752	0.324822	999.459	0.54051	0.540469	2.54107	4.61593	6.84302
0	19	5	45	1638146	1.21445	17	15.7408	184	13.4581	21.569	16	0	184	7.74787	29.709	2.93313	3.06203e+07	0.561713	417.401	1.96597	28.3103	4.77792	1.48773	1.03765	0.202283	0.50485	1.35779	0.767677	0.807132	0.794028	0.986046	0.948948	-0.0595777	0.303013	0.267506	1.36112	0.396772	2.17654	0.280884	0.604864	2.72225	1.67131	0.631346	603.853	0.465797	0.847529	3.29989	3.72535	6.68871
0	20	9	44	1380655	1.30776	17	8.73049	126	11.1006	24.7021	21	1	125	7.16148	29.1216	1.85786	2.58072e+07	0.467571	237.875	2.29242	5.65626	1.23043	0.994308	0.750339	0.143465	0.566494	1.29609	0.416528	0.743544	0.734571	0.980826	0.922151	-0.043034	0.256426	0.43804	1.49356	0.231611	2.51604	0.2222	0.367535	2.98712	1.84388	0.436162	549.806	0.438932	0.531417	2.99948	2.7031	6.09415
0	21	9.9	73.1	3518987	1.88511	28	9.14915	250	20.9113	35.1339	26	0	250	12.5693	45.7672	2.0939	6.5777e+07	0.340768	860.242	3.69012	84.385	10.8452	3.32151	1.88955	0.286844	0.850375	1.74938	1.13213	0.688933	0.665205	0.985841	0.934956	-0.069642	0.424428	0.405352	1.82471	0.156342	3.4367	0.383415	0.3012	3.64941	2.48101	1.30277	401.857	0.30655	1.66749	5.96622	2.35775	9.27916
0	24	8	36	1956228	1.06205	14	8.91269	109	9.50661	20.6066	18	0	109	5.98088	24.5189	1.93821	3.65658e+07	0.571412	176.543	1.77841	3.16313	0.8676	0.672542	0.534832	0.112499	0.437789	1.14602	0.33332	0.795877	0.790746	0.980401	0.929243	-0.0488339	0.223892	0.365668	1.32057	0.347712	1.99576	0.223122	0.527006	2.64113	1.50723	0.301843	1062.19	0.495705	0.420728	2.52203	4.56352	7.38187
0	25	7	48	2297362	1.39638	19	7.60506	159	13.2472	25.6969	22	0	159	8.66643	31.4073	1.71364	4.29423e+07	0.447941	326.087	2.17783	8.42931	1.91519	1.15695	0.774814	0.19743	0.524222	1.32427	0.490494	0.772089	0.762007	0.985492	0.937673	-0.0557996	0.287361	0.36984	1.44269	0.276364	2.43546	0.251761	0.460162	2.88538	1.83331	0.482941	635.888	0.396026	0.660676	3.53686	3.67052	8.02704
0	30	6	38	2023953	1.0216	14	12.4348	183	10.9841	19.4107	15	0	183	6.14629	25.344	2.51586	3.78318e+07	0.629819	265.547	1.71523	8.85254	2.0815	0.917812	0.598506	0.219324	0.389023	1.15419	0.436213	0.834342	0.825875	0.991283	0.958943	-0.0661619	0.248021	0.25905	1.27863	0.454417	1.86329	0.246638	0.650708	2.55726	1.4477	0.37908	1020.7	0.509362	0.589986	2.74835	5.2556	7.81567
0	31	19	85	7698027	2.16561	32	11.3221	300	23.0952	49.0807	41	1	299	13.939	59.4103	2.32243	1.43892e+08	0.284206	1120.67	6.08186	137.842	13.427	3.83971	2.4905	0.221096	1.01528	1.87755	1.41656	0.639667	0.610986	0.986654	0.933498	-0.0577652	0.404941	0.455919	2.39589	0.100362	4.00781	0.358559	0.224991	4.79177	2.76449	1.58255	448.421	0.257745	2.1944	8.97889	2.11599	14.3565
0	37	7	42	1795995	1.23009	18	9.22002	132	11.6377	22.8989	19	0	132	7.76403	27.9197	1.93174	3.35708e+07	0.504511	255.153	2.04137	8.21445	1.7905	1.02033	0.707272	0.189404	0.489818	1.25617	0.452347	0.783817	0.775866	0.98245	0.933516	-0.0635656	0.262761	0.363755	1.40107	0.302348	2.28259	0.251726	0.483987	2.80214	1.73279	0.431901	666.948	0.44099	0.554138	3.02363	4.06257	7.65252
0	47	11	101	9317362	2.13152	33	5.91676	229	28.2265	41.8286	28	0	229	16.528	56.7508	1.7938	1.7416e+08	0.30118	1471.03	5.13669	251.206	28.4501	6.24473	1.97173	0.491902	0.85315	1.73061	1.16236	0.698973	0.674103	0.982239	0.929897	-0.171372	0.622011	0.371568	2.01457	0.153372	3.59438	0.535315	0.308307	4.02914	2.72265	2.05412	520.189	0.255022	2.79232	8.79621	3.17746	16.2522
0	109	6	49	6379289	1.36637	21	6.63552	133	14.7141	24.186	18	0	133	9.18677	31.3567	1.79008	1.19242e+08	0.48658	398.28	2.35287	22.6679	4.53836	1.75005	0.525504	0.524923	0.365151	1.09956	0.380535	0.841262	0.833401	0.986672	0.95056	-0.198571	0.572572	0.251704	1.43001	0.367051	2.2459	0.549562	0.577306	2.86002	1.81576	0.568889	1477.91	0.392326	0.81717	3.70061	6.97002	14.5991
0	129	12	39	3254333	1.16428	14	4.41264	88	8.81134	25.5312	25	0	88	6.13726	27.9058	0.731847	6.083e+07	0.472958	126.891	2.42497	1.26711	0.132718	0.716136	0.450804	0.222826	0.411654	1.05862	0.274939	0.80054	0.798088	0.974213	0.918956	-0.0720564	0.331053	0.378893	1.53576	0.252064	2.16743	0.300818	0.311311	3.07151	1.6799	0.291735	1153.02	0.46133	0.339191	2.73952	4.95935	13.045
0	132	10	49	2505410	1.4437	20	7.1238	138	12.5649	27.9949	25	0	138	8.55741	32.6447	1.52613	4.68312e+07	0.418882	281.964	2.68486	10.6517	2.04856	1.43839	0.57941	0.426819	0.425635	1.17576	0.390562	0.808611	0.802214	0.985321	0.941729	-0.143014	0.542361	0.328332	1.57131	0.241987	2.54352	0.477486	0.388363	3.14261	2.02818	0.504449	589.306	0.38613	0.644582	3.72229	4.33214	11.1715
0	133	28	61.5	8312426	1.28623	18	2.94165	95	10.4504	44.5493	44	8	87	7.3593	46.4296	0.214754	1.55376e+08	0.475493	171.074	5.28315	2.34034	0.0986546	0.876879	0.4591	0.309114	0.421144	1.05971	0.27383	0.79572	0.793224	0.973673	0.917032	-0.0897097	0.390395	0.388256	2.2756	0.262192	2.39268	0.33737	0.43257	4.55119	1.88571	0.333995	1116.53	0.435456	0.407905	5.82756	4.32674	23.3115
0	135	6	30	451089	0.728454	12	4.2016	58	7.80186	16.0719	14	0	58	5.39452	18.8836	1.11467	8.43176e+06	0.695485	98.2849	1.43439	0.540636	0.280585	0.347533	0.324391	0.0492911	0.309124	0.891141	0.216629	0.847983	0.846965	0.968266	0.923482	-0.102744	0.327077	0.295765	1.19519	0.491962	1.39854	0.285055	0.661096	2.39039	1.08342	0.167981	477.656	0.603292	0.219824	1.8592	6.63709	8.5015
0	137	6	32	950087	0.889643	13	9.61946	103	8.70551	18.0244	15	0	103	5.54584	21.752	1.97443	1.7759e+07	0.650505	148.272	1.51486	2.55999	0.761438	0.510229	0.332517	0.191876	0.291338	0.94233	0.246141	0.861113	0.858449	0.98755	0.952418	-0.0491676	0.217209	0.256071	1.21248	0.492033	1.55668	0.243396	0.67792	2.42496	1.23184	0.210686	778.456	0.57069	0.331631	2.11566	3.79161	5.52182
0	138	10	55	2469316	1.55688	22	5.54495	125	14.4155	28.7247	24	1	124	9.52614	34.4471	1.43953	4.61565e+07	0.395644	361.495	2.91713	12.3973	2.40604	1.64595	0.996449	0.245683	0.653509	1.44252	0.539271	0.723075	0.70716	0.975056	0.912404	-0.0778442	0.340269	0.419967	1.6595	0.179944	2.96777	0.294177	0.314481	3.31899	2.16518	0.660599	537.479	0.364606	0.757634	3.91446	3.13571	8.88597
0	148	8	56	3478149	1.57659	23	6.1958	146	15.5388	28.5315	23	1	145	10.2117	35.3079	1.58648	6.50136e+07	0.398815	432.6	2.61385	15.5761	2.93603	1.62992	1.27791	0.117299	0.717255	1.5378	0.705458	0.714112	0.694784	0.969611	0.906466	-0.0984042	0.395388	0.403648	1.58827	0.209968	2.82096	0.347134	0.36532	3.17653	2.07357	0.726958	781.503	0.36518	0.81691	3.97918	2.96881	8.27657
0	162	48	88	9360379	1.49454	19	5.38986	165	12.7861	66.2375	63	28	137	8.2757	68.4119	1.23517	174964356	0.459581	292.783	4.69132	7.29363	1.16658	1.23175	0.756686	0.230659	0.540827	1.31015	0.446938	0.761824	0.751033	0.980722	0.926411	-0.0821986	0.349195	0.386278	2.13814	0.257132	2.73786	0.289526	0.468825	4.27628	2.06024	0.497108	579.125	0.393499	0.648664	5.61014	3.45857	16.6186
0	164	8.6	41	1846230	1.16717	16	9.01783	112	10.4755	22.6729	19	0	112	6.67911	26.9233	1.91935	3.45098e+07	0.52832	210.802	1.8744	5.59023	1.35135	0.85767	0.408346	0.328643	0.324946	1.01365	0.299656	0.849442	0.845734	0.985246	0.94768	-0.111417	0.412342	0.269784	1.32672	0.384107	1.94298	0.414187	0.580763	2.65344	1.55568	0.316504	679.173	0.450449	0.516079	2.88597	5.38007	9.77835
0	170	35	85	6102707	1.71038	27	3.3511	138	15.5231	59.4384	59	13	125	11.2089	62.586	0.545155	114071900	0.352564	384.092	7.82335	12.9087	1.91731	2.03451	0.53765	0.576621	0.438242	1.14521	0.334332	0.796415	0.79082	0.98595	0.93912	-0.24282	0.719486	0.361004	2.72683	0.200815	2.8798	0.641374	0.344515	5.45366	2.35401	0.643039	393.148	0.345941	0.698331	9.7586	3.3268	27.1178
0	171	23	93	9501289	2.18716	34	5.66796	208	22.4682	54.3039	48	2	206	14.8079	62.009	1.36136	1.77598e+08	0.271644	896.203	7.22304	74.6446	7.93746	3.77133	2.22681	0.259705	0.99344	1.80453	1.1502	0.63972	0.61093	0.975944	0.910303	-0.104033	0.500872	0.458288	2.61444	0.0948704	4.02342	0.405248	0.207617	5.22888	2.84269	1.49954	519.554	0.25632	1.6238	9.27221	2.15468	16.935
0	177	4	98.7	17201648	1.74446	24	10.4561	324	32.7924	35.1587	17	0	324	11.8661	63.7396	2.76511	3.21533e+08	0.464357	2826.61	5.61439	1794.1	125.595	11.3759	1.57237	0.743548	0.597079	1.44289	1.19359	0.781511	0.770046	0.992	0.96106	-0.229014	0.697217	0.323501	1.77686	0.315079	2.75697	0.826357	0.521882	3.55372	2.13847	3.23707	826.911	0.325764	6.29215	12.7287	5.66815	22.5287
0	179	13	53	3575069	1.49248	20	5.15637	117	12.498	30.4437	28	0	117	8.531	34.5209	1.14668	6.68252e+07	0.397612	264.873	3.01507	6.57505	1.16459	1.26406	0.686859	0.289292	0.555503	1.24665	0.367147	0.742637	0.735349	0.974836	0.910435	-0.0702256	0.351306	0.454528	1.69406	0.183693	2.77861	0.323251	0.249388	3.38811	2.08786	0.487729	838.112	0.381069	0.572022	3.76126	2.8294	9.02085
0	180	9	50	3942498	1.50181	21	10.253	163	13.619	29.1413	26	0	163	9.09293	34.6855	1.88752	7.36932e+07	0.406466	353.867	2.84285	17.8775	2.54508	1.39705	0.731226	0.291582	0.548003	1.28783	0.420181	0.751954	0.743566	0.986062	0.93387	-0.069649	0.35047	0.425691	1.63558	0.194388	2.75134	0.342579	0.290507	3.27116	2.06054	0.53207	873.405	0.381729	0.749314	3.9361	3.40792	9.75867
0	184	17	68	5684750	1.78534	23	5.47808	147	16.2592	39.1624	34	0	147	10.3583	44.8428	1.40329	1.06259e+08	0.355219	477.187	4.7738	24.5649	3.79119	2.49305	1.14477	0.378035	0.710628	1.5167	0.620488	0.703723	0.686744	0.971984	0.905552	-0.0946412	0.496006	0.447053	2.10617	0.13687	3.47721	0.44347	0.281995	4.21235	2.54066	0.909455	722.535	0.33197	0.957602	5.50238	2.41617	11.7279
0	189	17	65	6968303	1.75054	24	5.34005	144	15.4756	39.2252	35	1	143	10.4263	44.1556	1.22915	1.30252e+08	0.354387	411.102	4.66211	17.6916	2.17722	2.09947	1.16326	0.301698	0.707295	1.47959	0.616817	0.705814	0.689649	0.97193	0.90623	-0.10246	0.443854	0.448388	2.10407	0.137646	3.39749	0.383289	0.272762	4.20815	2.47778	0.815682	912.715	0.33432	0.837378	5.40253	2.99255	13.7295
0	193	5	32	1195845	0.830904	13	8.83845	94	9.07358	16.4918	13	0	94	5.52596	20.8645	2.05778	2.23528e+07	0.691403	163.348	1.44515	3.25379	1.00631	0.532758	0.324617	0.229933	0.25388	0.895574	0.25834	0.884043	0.880134	0.982358	0.95149	-0.0638461	0.250441	0.199605	1.18016	0.575127	1.39995	0.254467	0.746068	2.36033	1.1228	0.214344	841.525	0.552456	0.388571	2.26276	6.37272	8.40056
0	196	6	33	1409200	0.977354	15	15.1331	126	9.43971	19.1259	16	1	125	6.11864	23.545	2.63317	2.63408e+07	0.608911	188.567	1.65563	5.60626	1.18336	0.63352	0.302113	0.287786	0.285313	0.893158	0.218407	0.860037	0.859023	0.991911	0.959536	-0.0917596	0.310519	0.271618	1.25376	0.441156	1.64076	0.326906	0.629241	2.50752	1.33001	0.233908	812.452	0.528417	0.442645	2.41582	5.2183	8.22801
[truncated: 45 more columns]

## Sheet: PCs
ID	Type	1	2	3	4	5	6
1	1	-0.61	0.85	0.19	-0.33	1.14	-0.79
2	1	1.27	0	1.73	-0.08	0.84	-0.96
3	1	0.4	-0.1	0.6	-0.6	2.72	-0.84
4	1	-0.37	-0.26	-0.29	-0.7	0.58	-0.11
5	1	1.02	0.03	-0.05	-0.74	-0.47	-0.63
6	1	1.63	0.33	0.38	-0.13	-0.71	-1.14
7	1	0.04	-0.39	0.55	-0.62	-0.1	0.35
8	1	1.29	0.45	-0.11	-1.17	0.28	-0.91
9	1	-1.77	0.92	0.57	-0.1	-0.62	-1.05
10	1	-1.28	1.69	-1.53	1.3	-1.56	-0.75
11	1	0.38	-0.53	-0.2	-0.13	-0.2	0.17
12	1	1.08	-0.53	-2.22	0.52	0.62	0.93
13	1	1.23	0.25	-0.19	-0.74	-0.74	-0.45
14	1	-1.13	0.37	0.2	-0.45	0.66	-0.94
15	1	-1.39	0.67	0.57	0.02	-0.15	-0.55
16	1	0	-1.74	-1.67	0.52	1.74	1.43
17	1	0.17	-0.7	-0.56	-0.79	-0.31	0.57
18	1	1.29	0.4	-0.54	-1.55	-1.5	-0.68
19	1	1.27	0.08	0.74	-1.36	0.88	-0.03
20	1	0.15	-0.55	-0.67	0.69	-0.5	0.41
21	1	0.27	-0.61	-0.37	-0.69	0.44	-0.02
22	1	0.81	0.33	-0.39	-0.63	0.18	-0.2
23	1	-1.54	0.47	0.03	-0.67	-1.98	-1.09
24	1	-0.93	0.78	0.05	-0.07	-0.17	-0.99
25	1	1.22	-0.21	0.05	-0.64	0.12	-0.23
26	1	0.81	1.79	-0.32	-0.19	0.84	0.58
27	1	0.86	-0.68	0	0.38	-1.63	0.09
28	1	-0.01	-0.23	0.52	2.38	0.17	0.87
29	1	0.59	-0.44	-0.55	-1.51	-1.1	-0.32
30	1	1.55	-0.33	1.24	-0.88	-0.76	-0.98
31	0	-0.34	-0.58	-0.76	0.53	0.19	0.08
32	0	1.8	0.13	-0.05	4.15	-1.35	-1.37
33	0	-1.2	0.51	-0.98	0.36	-0.72	-0.3
34	0	-0.63	0.23	-1.84	0.48	-0.11	-0.01
35	0	-0.45	-1.23	-1.26	-0.14	0.67	0.74
36	0	0.64	0.1	-1.73	0.24	0.37	0.19
37	0	-1.11	-0.31	-0.11	-0.57	-0.74	0.45
38	0	-0.51	-0.24	-0.95	0.21	-0.44	0.31
39	0	-1.16	0.55	-0.7	0.03	-0.7	-1.01
40	0	1.4	0.51	-1.84	1.16	-1.91	0.66
41	0	-0.77	-0.29	-0.32	-0.17	0.82	0.01
42	0	1.01	1.32	0.29	-0.31	1.31	-0.27
43	0	-0.96	1.44	2.07	-1.01	-0.88	-1.23
44	0	-1.11	-0.49	2.25	-0.57	-1.49	2.89
45	0	-0.48	-0.05	0.41	0.4	1.07	0.29
46	0	-0.33	-1.13	2.83	1.13	-1.98	2.39
47	0	-1.59	-0.67	0.07	0.19	1.99	0.76
48	0	-1.31	-0.46	-1.07	0.24	0.09	0.01
49	0	-0.21	-0.71	-0.24	-0.23	0.69	0.6
50	0	-0.04	-0.95	-0.39	-1.23	0.27	0.14
51	0	0.14	-1.3	1.38	2.05	0.49	-0.44
52	0	-1.09	0.3	0.33	0.24	0.95	-0.67
53	0	0.54	-0.5	1.98	2.73	1.8	-1.74
54	0	1.31	-0.72	0.33	-0.05	0.26	-0.6
55	0	1.09	5.21	0.49	0.44	1.08	3.8
56	0	-0.26	-1.17	0.44	-0.69	-0.02	0.99
57	0	-0.3	-0.28	-0.04	-0.13	-0.56	0.45
58	0	0.41	-1.06	0.46	-0.49	-0.12	0.95
59	0	0.29	-1.17	1	-0.69	-0.56	0.97
60	0	-1.68	0.48	0.22	0.06	0.53	-1.11
61	0	-1.39	0.39	0	0.58	0.3	0.31
